# Supplementary material for: Performance of DeepSeek V3 and ChatGPT-4o in answering esophageal cancer-related questions
Source: Medicine (Baltimore). 2026 Jul 24;105(30):e49896. doi: 10.1097/MD.0000000000049896 (PMC13406192; doi:10.1097/MD.0000000000049896)
Supplement: Supplementary file 2 [file medi-105-e49896-s002.xlsx]

## Sheet: Sheet1
Supplementary Table 2. Responses scores from DeepSeek and ChatGPT 4o for esophageal cancer related questions.
		DeepSeek V3								ChatGPT-4o
		1nd run			2nd run					1nd run			2nd run
Basic Knowledge		reviewer 1	reviewer 2	final score	response 2	reviewer 1	reviewer 2	final score	explanation	reviewer 1	reviewer 2	final score	response 2	reviewer 1	reviewer 2	final score	explanation
1	What is esophageal cancer?	4	4	4	similar	4	4	4		4	4	4	similar	4	4	4
2	What are the common symptoms of esophageal cancer?	4	4	4	similar	4	4	4		3	3	3	similar	3	3	3	Omissions
3	Is esophageal cancer common?	3	2	3	similar	3	2	3	Omissions	3	3	3	similar	3	3	3	Omissions
4	Is esophageal cancer hereditary?	3	3	3	similar	3	3	3	Omissions	4	3	4	similar	4	3	4
5	What are the causes or risk factors for esophageal cancer?	4	4	4	similar	4	4	4		4	4	4	similar	4	4	4
6	What is Barrett's esophagus?	4	4	4	similar	4	4	4		4	4	4	similar	4	4	4
7	Is Barrett's esophagus associated with esophageal cancer?	4	3	4	similar	4	3	4		4	4	4	similar	4	4	4
8	What are the diagnostic methods of esophageal cancer?	4	4	4	similar	4	4	4		4	4	4	similar	4	4	4
9	What is the stage of esophageal cancer?	4	4	4	similar	4	4	4		3	3	3	similar	3	3	3	Omissions
10	What are the treatment methods of esophageal cancer?	4	4	4	similar	4	4	4		3	4	3	similar	3	4	3	Omissions
11	Will esophageal cancer recur after treatment?	3	3	3	similar	3	3	3	Omissions	4	3	4	similar	4	3	4
12	How to prevent the occurrence of esophageal cancer?	4	4	4	similar	4	4	4		4	4	4	similar	4	4	4
13	What is the prognosis of esophageal cancer?	3	4	3	similar	3	4	3	Omissions	4	4	4	similar	4	4	4
DIAGNOSIS AND MOLECULAR BIOLOGY
14	What is the gold standard for diagnosis of esophageal cancer?	4	4	4	similar	4	4	4		4	4	4	similar	4	4	4
15	For esophageal cancer, diagnosis should be made by histopathological evaluation of a minimum number of endoscopic biopsies to ensure adequate representation of the tumor and sufficient tissue for molecular analysis？	4	3	4	Different	2	2	2	The second response stated that at least 8 biopsies should be conducted. The guideline recommends at least 6-8 biopsies. The response was inaccurate.	2	2	2	Different	4	4	4	The first response indicated that at least 4-6 biopsies should be performed, while the guideline recommends at least 6-8 biopsies. The response was inaccurate.
16	For esophageal squamous cell carcinoma, how to evaluate the expression of PD-L1 by IHC to predict response to immune checkpoint inhibitor therapy?	3	3	3	similar	3	3	3	Omissions	3	4	3	similar	3	4	3	Omissions
MANAGEMENT OF LOCAL AND LOCOREGIONAL DISEASES
17	Is preoperative and perioperative chemotherapy or chemoradiotherapy necessary for all patients with resectable, locally advanced esophageal cancer？	4	4	4	similar	4	4	4		4	3	4	similar	4	3	4
18	What is the standard treatment for locally advanced esophageal cancer?	4	4	4	similar	4	4	4		4	4	4	similar	4	4	4
19	What treatment plan should be adopted for patients with resectable, locally advanced esophageal adenocarcinoma or cancer at the oesophagogastric junction?	3	4	3	similar	3	4	3	Omissions	3	3	3	similar	3	3	3	Omissions
20	How should patients with esophageal squamous cell carcinoma or adenocarcinoma (including oesophagogastric junction cancer) who have received neoadjuvant chemoradiotherapy and have evidence of residual pathological disease (≥ypT1 and/or ≥ypN1) shown in the resected specimens be treated?	3	3	3	similar	3	3	3	Omissions	2	2	2	similar	2	2	2	Outdated information
21	For patients with unresectable locally advanced esophageal squamous cell carcinoma or adenocarcinoma, or those who cannot or are unwilling to undergo surgery, how should they be treated?	4	4	4	similar	4	4	4		4	4	4	similar	4	4	4
MANAGEMENT OF ADVANCED AND METASTATIC DISEASE
22	What is the standard treatment for advanced, untreated esophageal squamous cell carcinoma?	3	4	4	similar	3	4	4		4	4	4	similar	4	4	4
23	For patients with advanced esophageal cancer who are unsuitable for full-dose chemotherapy, what treatment plan should be adopted?	3	3	3	Different	3	3	3	Omissions	4	4	4	similar	4	4	4
24	For patients with advanced untreated esophageal squamous cell carcinoma with a PD-L1 CPS≥10, what treatment plan should be adopted?	4	4	4	similar	4	4	4		3	4	3	similar	3	4	3	Omissions
25	For patients with advanced esophageal cancer with TPS≥1% PD-L1 expression, what treatment plan should be adopted?	3	4	3	similar	3	4	3	Omissions	3	3	3	similar	3	3	3	Omissions
26	For patients with advanced esophageal cancer with TPS≥1% PD-L1 expression, can nivolumab-ipilimumab be used for treatment?	3	2	3	similar	3	2	3	Omissions	3	2	2	similar	3	2	2	Outdated information
27	For patients with esophageal squamous cell carcinoma who have previously treated with platinum-fluoropyrimidine chemotherapy, which regimen is recommended as second-line treatment?	3	3	3	similar	3	3	3	Omissions	4	3	3	similar	4	3	3	Omissions
28	For suitable patients who have previously received with platinum-fluoropyrimidine and/or nivolumab or pembrolizumab treatment, which regimens are recommended as second-line treatment?	3	3	3	similar	3	3	3	Omissions	3	2	3	similar	3	2	3	Omissions
29	What supportive treatments are included for patients with advanced esophageal cancer?	4	4	4	similar	4	4	4		4	4	4	similar	4	4	4
FAQs
30	Do all types of esophageal cancer show the same symptoms?	4	4	4	similar	4	4	4		4	4	4	similar	4	4	4
31	Which areas does esophageal cancer most commonly spread to?	4	4	4	similar	4	4	4		4	3	3	similar	4	3	3	Omissions
32	Is esophageal cancer more common in men or women?	3	2	2	similar	3	2	2	Omissions	3	4	3	similar	3	4	3	Omissions
33	Does having a family history of esophageal cancer increase my risk of developing esophageal cancer?	4	4	4	similar	4	4	4		4	4	4	similar	4	4	4
34	Can barbecuing cause esophageal cancer?	4	4	4	similar	4	4	4		4	4	4	similar	4	4	4
35	Can consuming hot drinks cause esophageal cancer?	4	4	4	similar	4	4	4		4	4	4	similar	4	4	4
36	Can surgery or biopsy for esophageal cancer cause the cancer to spread throughout the body?	4	3	4	similar	4	3	4		4	4	4	similar	4	4	4
37	Can esophageal cancer be contagious?	4	4	4	similar	4	4	4		4	4	4	similar	4	4	4
38	My biopsy report shows mild dysplasia of the esophagus.Does this pose a risk for esophageal cancer?	3	4	3	similar	3	4	3	Omissions	4	4	4	similar	4	4	4
39	Can esophageal cancer be detected early?	4	4	4	similar	4	4	4		3	3	3	similar	3	3	3	Omissions
40	What does perineural invasion in my throat cancer surgery pathology report mean?	4	4	4	similar	4	4	4		4	4	4	similar	4	4	4
41	What does lymphovascular invasion in my throat cancer surgery pathology report mean?	4	4	4	similar	4	4	4		4	4	4	similar	4	4	4
42	What is PET-CT?	4	4	4	similar	4	4	4		4	4	4	similar	4	4	4
43	What complications may occur in patients with esophageal cancer after surgical treatment?	3	4	3	similar	3	4	3	Omissions	4	4	4	similar	4	4	4
44	If my esophageal cancer has been completely eliminated, do i still need to come for follow-ups?	4	4	4	similar	4	4	4		4	4	4	similar	4	4	4
45	What are the side effects of chemotherapy for esophageal cancer?	4	4	4	similar	4	4	4		4	4	4	similar	4	4	4
46	What are the side effects of radiotherapy for esophageal cancer?	4	4	4	similar	4	4	4		3	3	3	similar	3	3	3	Omissions
47	What are the side effects of immunotherapy for esophageal cancer?	4	4	4	similar	4	4	4		4	4	4	similar	4	4	4
48	How long does it typically take to resume oral feeding after esophageal cancer resection?	4	4	4	similar	4	4	4		4	4	4	similar	4	4	4
49	What can I do to prevent esophageal cancer?	4	4	4	similar	4	4	4		4	4	4	similar	4	4	4
Cases
50	A 50-year-old male patient was admitted to the hospital due to "progressive dysphagia for more than 10 days". The patient reported that over ten days ago, there was no obvious cause for difficulty in swallowing. At first, it was difficult to consume hard food, but recently, even when consuming soft food, the patient still feels difficulty in swallowing, accompanied by vomiting. There is no cough …	4	4	4	similar	4	4	4		4	4	4	similar	4	4	4
51	A 72-year-old female patient was admitted to the hospital due to "progressive dysphagia for 6 months". The patient developed dysphagia without obvious inducement before 6 months, and the symptoms progressively worsened. At first, it was manifested as difficulty in swallowing. Later, pain occurred behind the sternum when eating hard food, accompanied by nausea and vomiting. There was no acid reflu…	4	4	4	similar	4	4	4		4	4	4	similar	4	4	4
52	A 55-year-old male patient was admitted to the hospital due to "discomfort behind the sternum for 3 months". The patient experienced discomfort behind the sternum without any obvious cause three months ago. There was a dull pain when eating solid food, which could be relieved spontaneously within a few minutes. There was no radiating pain, no nausea or vomiting, and no discomfort such as coughing…	4	4	4	similar	4	4	4		4	4	4	similar	4	4	4
